# Supplementary material for: Pan‐cancer analysis of oncogenic role of insulin‐like growth factor‐binding proteins and validation in ovarian cancer
Source: Cancer Med. 2023 May 18;12(13):14833–50. doi: 10.1002/cam4.6073 (PMC10358252; doi:10.1002/cam4.6073)
Supplement: Supplementary file 2 — Table S1. [file CAM4-12-14833-s001.xlsx]

## Sheet: Sheet 1
Supply Table 1
Clinicopathlogical parameters of patients
Case id	Age	Gender	Dignosis	Ovarian mass size(cm)	TNM	Histological type	Chemotherapy
1	53	Female	Ovarian cancer	3*2.5*2.5	T3N1M1	High-grade Serous IVB	Taxol; Carboplatin
2	63	Female	Ovarian cancer	15*13*13	T3N1M0	High-grade Serous IIIC	Lobaplatin
3	65	Female	Ovarian cancer	16.5*11.5*2.5	T3N1M0	High-grade Serous IIIC	Cisplatin
4	45	Female	Ovarian cancer	11.15*8.20*9.22	T3N1M0	High-grade Serous IIIC	Cisplatin
5	54	Female	Ovarian cancer	6*3.5*3	T3N1M1	High-grade Serous IIIC	Taxol; Carboplatin
6	45	Female	Ovarian cancer	8*5*1.2	T3N0M0	High-grade Serous IIIB	Taxol; Carboplatin
7	13	Female	Ovarian cyst	8.97*5.52	NA	NA	NA
8	28	Female	Ovarian fibroma	10*9*8	NA	NA	NA
9	32	Female	Ovarian fibroma	9*8*7	NA	NA	NA
NA: not applicable

## Sheet: Sheet 2
Supply Table 2
Primer sequence
Gene	Primer sequence
IGFBP1	F: GCACGGAGATAACTGAGGA
	R:ACATGGAGAGCCTTCGAG
IGFBP2	F: GGGGAGTGCTGGTGTGTG
	R: GCTGGCTGCGGTCTACTG
IGFBP3	F: AGCGGGAGACAGAATATGG
	R: TTTGGAAGGGCGACACT
IGFBP4	F: CCAGACCCACTCCCAAAG
	R: CCAGCCAACCAAGCAGA
IGFBP5	F: CCTTGCGTTGGCTCTTT
	R: CTCACAGGTTTGGGTTCG
IGFBP6	F: TCTACCACGCCCTCCCA
	R: GTGTTTGAGCCCCTCGGT
GAPDH	F: CCTTCCGTGTCCCCGAT
	R: GCCTGCTTCACCACCTTC

## Sheet: Sheet 3
Supply Table 3
The relevant information of 33 cancers
CancerType	TCGA-cancer	TCGA-normal	GTEx
ACC	79	0	128
BLCA	411	19	9
BRCA	1104	113	80
CESC	306	3	10
CHOL	36	9	0
COAD	471	41	308
DLBC	48	0	0
ESCA	162	11	653
GBM	168	5	1152
HNSC	502	44	0
KIRC	535	72	0
KICH	65	24	28
KIRP	289	33	0
LAML	151	0	70
LGG	529	0	0
LIHC	374	50	110
LUAD	526	59	288
LUSC	501	49	0
MESO	86	0	0
OV	379	0	88
PAAD	178	4	167
PCPG	183	3	0

## Sheet: Sheet 4
Supply Table 4
The association of IGFBPs expression with overall survival (OS)
Gene	Cancer	HR	HR.95L	HR.95H	p-value
IGFBP1	KIRC	1.14241	1.08186	1.20634	1.64929e-06
	LUAD	1.29229	1.15668	1.44379	5.80279e-06
	THYM	5.68658	1.96004	16.4982	0.00138247
	SARC	1.64553	1.10923	2.44113	0.013318
IGFBP2	LGG	1.49727	1.38545	1.61811	2.13e-24
	UVM	2.17409	1.47021	3.21497	9.99e-05
	KIRP	1.38383	1.15043	1.66458	0.000566971
	GBM	1.21707	1.07184	1.38198	0.0024456
	PAAD	0.799209	0.680084	0.939201	0.00649576
	UCEC	1.1606	1.02339	1.3162	0.0203305
	KIRC	1.12888	1.00254	1.27115	0.0452972
IGFBP3	LGG	1.41817	1.25799	1.59875	1.10806e-08
	MESO	1.41547	1.18404	1.69212	0.000136373
	KIRP	1.29834	1.11555	1.5111	0.000745504
	THYM	3.91273	1.69522	9.03097	0.00138979
	READ	1.79107	1.16084	2.76345	0.00843782
	PAAD	1.2597	1.06002	1.49699	0.00874345
	LIHC	1.17141	1.03596	1.32457	0.0116218
	SKCM	0.910716	0.840574	0.986711	0.0221879
	DLBC	0.511378	0.264677	0.988028	0.0459549
	LUAD	1.11423	1.00176	1.23933	0.0463351
IGFBP4	LGG	1.26	1.08305	1.46587	0.00276059
	GBM	1.33906	1.09674	1.63492	0.0041487
	LIHC	0.759803	0.627397	0.920152	0.00492705
	UCEC	0.800837	0.683477	0.938349	0.00601421
	UVM	2.01128	1.19681	3.38001	0.00833213
	OV	1.16383	1.01879	1.32953	0.025481
	MESO	1.29418	1.02027	1.64162	0.0335584
	BRCA	0.871907	0.764178	0.994822	0.041639
	KIRP	0.77053	0.598331	0.992288	0.0433878
IGFBP5	LGG	1.62222	1.41319	1.86218	6.26e-12
	UCEC	1.27241	1.11442	1.45279	0.000368692
	LAML	0.719931	0.549801	0.942707	0.0168994
	KIRP	1.25129	1.03997	1.50556	0.0175403
	STAD	1.14638	1.01606	1.29341	0.0265038
	BLCA	1.08915	1.00917	1.17547	0.0281904
IGFBP6	GBM	1.32811	1.15759	1.52376	5.19e-05
	KICH	2.60473	1.37334	4.94024	0.00337466
	ACC	1.39042	1.10843	1.74415	0.00437019
	KIRP	0.813843	0.705124	0.939325	0.00486987
	LGG	1.20073	1.03978	1.3866	0.0127302
	STAD	1.16902	1.01114	1.35155	0.0348965
	BRCA	0.842962	0.717851	0.989879	0.0371541
	PRAD	0.612057	0.374888	0.99927	0.0496598

## Sheet: Sheet 5
Supply Table 5
Association between IGFBPs expression and disease-free interval (DFI).
Gene	Cancer	HR	HR.95L	HR.95H	p-value
IGFBP1	STAD	1.52229	1.25146	1.85172	2.62095e-05
	PRAD	4.86289	1.20143	19.6829	0.0266075
IGFBP2	LGG	1.46199	1.13893	1.87669	0.00287248
	KIRP	1.31474	1.03906	1.66357	0.0226599
	THCA	0.567135	0.331438	0.970446	0.038506
IGFBP3	PAAD	1.99559	1.21294	3.28323	0.00653002
	LGG	1.51594	1.06193	2.16406	0.0219739
	LIHC	1.14203	1.01555	1.28427	0.0265828
IGFBP4	UCEC	0.793554	0.64637	0.974254	0.0271634
IGFBP5	SARC	0.853002	0.75794	0.959988	0.00835651
	CESC	1.26189	1.0542	1.51051	0.0112382
	PAAD	1.52307	1.09959	2.10964	0.0113694
IGFBP6	ACC	1.52299	1.12711	2.05792	0.00616202
	PAAD	1.6186	1.12653	2.3256	0.00920655
	KIRP	0.806673	0.663092	0.981343	0.0316906

## Sheet: Sheet 6
Supply Table 6
Association between IGFBPs expression and progression-free interval (PFI).
Gene	Cancer	HR	HR.95L	HR.95H	p-value
IGFBP1	KIRC	1.19047	1.12354	1.26139	3.51514e-09
	STAD	1.29862	1.1398	1.47955	8.63221e-05
	PRAD	3.98004	1.59817	9.91176	0.00300611
	PCPG	2.7947	1.3582	5.75053	0.00524515
	CHOL	1.21687	1.01355	1.46098	0.0353547
IGFBP2	LGG	1.47709	1.37445	1.5874	2.53848e-26
	UVM	2.44103	1.66373	3.58148	5.0515e-06
	KIRC	1.22984	1.10572	1.36789	0.000138163
	DLBC	0.341526	0.15357	0.759524	0.00842672
	PAAD	0.829675	0.708495	0.971582	0.0204583
	GBM	1.15123	1.00159	1.32323	0.0474433
	THYM	0.719245	0.517971	0.998729	0.0491191
IGFBP3	LGG	1.37695	1.25406	1.51188	1.99646e-11
	PRAD	1.41935	1.13744	1.77113	0.00193607
	KIRP	1.23141	1.06896	1.41856	0.00392963
	PAAD	1.2356	1.05019	1.45374	0.0107642
	MESO	1.23452	1.02688	1.48416	0.0249474
	STAD	1.17517	1.01029	1.36696	0.0363751
	LIHC	1.11195	1.00373	1.23185	0.0422348
	KICH	1.66522	1.0127	2.73819	0.0444621
	ESCA	1.18027	1.00138	1.39111	0.0481062
	DLBC	0.563568	0.318202	0.998134	0.0492559
IGFBP4	UCEC	0.837168	0.731806	0.9577	0.0096046
	COAD	1.30023	1.01898	1.65911	0.0347561
IGFBP5	LGG	1.46303	1.29742	1.64978	5.36854e-10
	UCEC	1.12774	1.01588	1.25191	0.0240934
	BLCA	1.08988	1.00857	1.17773	0.0295716
	STAD	1.1457	1.00793	1.3023	0.0374527
IGFBP6	GBM	1.30044	1.13886	1.48495	0.000104076
	KIRP	0.830647	0.729937	0.945252	0.00489627
	PAAD	1.27015	1.07479	1.50102	0.00500932
	KICH	1.66389	1.13531	2.43855	0.00903608
	COAD	1.19737	1.03355	1.38715	0.0164158
	STAD	1.16457	1.01763	1.33274	0.026839
	UCS	0.742244	0.558772	0.985958	0.0396306

## Sheet: Sheet 7
Supply Table 7
Association between IGFBPs expression and disease-specific survival (DSS).
Gene	Cancer	HR	HR.95L	HR.95H	p-value
IGFBP1	KIRC	1.19246	1.1167	1.27337	1.47643e-07
	STAD	1.23207	1.05419	1.43997	0.00870667
	UCEC	1.23728	1.05505	1.451	0.00881558
	SARC	1.65819	1.05506	2.60609	0.0283561
IGFBP2	LGG	1.65486	1.51552	1.80701	3.08703e-29
	UVM	2.43322	1.58248	3.7413	5.09925e-05
	LUSC	0.81726	0.733842	0.910161	0.000239141
	KIRC	1.22779	1.08126	1.39417	0.00155144
	KIRP	1.39892	1.12784	1.73515	0.00225285
	GBM	1.21583	1.0633	1.39024	0.00427242
	UCEC	1.27083	1.07776	1.49849	0.00436224
IGFBP3	LGG	1.46576	1.28968	1.66587	4.73948e-09
	KIRP	1.48303	1.23829	1.77615	1.84778e-05
	MESO	1.4363	1.1399	1.80977	0.0021383
	LIHC	1.25519	1.07648	1.46358	0.00372681
IGFBP4	LGG	1.27351	1.07776	1.50481	0.00451933
	KIRP	0.672776	0.506797	0.893114	0.00610634
	UCEC	0.783646	0.645689	0.951079	0.0136004
	UVM	1.90774	1.11279	3.27058	0.018848
	GBM	1.33306	1.04395	1.70223	0.0211769
	PRAD	0.374112	0.155619	0.899373	0.0280241
	OV	1.16476	1.00932	1.34414	0.0368992
IGFBP5	LGG	1.68619	1.44997	1.96089	1.16178e-11
	UCEC	1.2679	1.09315	1.4706	0.00170698
	KIRP	1.26616	1.03564	1.548	0.0213663
	PRAD	0.457741	0.232114	0.902687	0.0241049
	BLCA	1.11175	1.01286	1.2203	0.0258315
	LUSC	0.85741	0.744031	0.988066	0.0335139
IGFBP6	GBM	1.34871	1.15706	1.5721	0.000130535
	KIRP	0.747012	0.62862	0.887702	0.000923051
	COAD	1.31974	1.09681	1.58799	0.0032955
	KICH	1.84389	1.18673	2.86494	0.00650001
	THCA	0.613863	0.428974	0.878439	0.00761229
	ACC	1.35018	1.06381	1.71363	0.0135646
	PRAD	0.388149	0.173488	0.868415	0.0212591
